# Supplementary material for: Distribution pattern of Tugai forests species diversity and their relationship to environmental factors in an arid area of China
Source: PLoS One. 2020 May 13;15(5):e0232907. doi: 10.1371/journal.pone.0232907 (PMC7219784; doi:10.1371/journal.pone.0232907)
Supplement: S1 Table — (XLSX) [file pone.0232907.s001.xlsx]

## Sheet: Tablele1
S1 Table. The geographic coordinates of 13 transects.
Geographic coordinate				Geographic coordinate
Transect 1	Quadrat 1	N 41°0′48″	E 82°47′12″	Transect 2	Quadrat 5	N 40°46′49″	E 83°20′2″
	Quadrat 2	N 41°0′54″	E 82°47′40″		Quadrat 6	N 40°58′4″	E 83°24′1″
	Quadrat 3	N 41°1′6″	E 82°48′15″		Quadrat 7	N 40°53′7″	E 83°22′13″
	Quadrat 4	N 41°0′50″	E 82°47′19″		Quadrat 8	N 40°51′23″	E 83°21′14″
Transect 3	Quadrat 9	N 41°0′14″	E 82°49′16″	Transect 4	Quadrat 12	N 40°57′59″	E 82°54′55″
	Quadrat 10	N 41°0′2″	E 82°48′32″		Quadrat 13	N 40°57′31″	E 82°54′49″
	Quadrat 11	N 41°0′42″	E 82°50′53″		Quadrat 14	N 40°57′22″	E 82°54′57″
Transect 5	Quadrat 15	N 41°10′52″	E 84°13′37″	Transect 6	Quadrat 20	N 40°44′20″	E 81°49′4″
	Quadrat 16	N 41°11′53″	E 84°14′54″		Quadrat 21	N 40°43′12″	E 81°48′36″
	Quadrat 17	N 41°18′32″	E 84°11′18″		Quadrat 22	N 40°39′45″	E 81°45′59″
	Quadrat 18	N 41°19′36″	E 84°12′10″		Quadrat 23	N 40°34′32″	E 81°50′42″
	Quadrat 19	N 41°19′0″	E 84°11′23″		Quadrat 24	N 40°34′33″	E 81°51′45″
Transect 7	Quadrat 25	N 40°56′5″	E 83°48′21″	Transect 8	Quadrat 32	N 40°54′52″	E 83°9′30″
	Quadrat 26	N 40°56′27″	E 83°49′3″		Quadrat 33	N 40°55′44″	E 83°10′7″
	Quadrat 27	N 40°56′57″	E 83°49′44″		Quadrat 34	N 40°54′31″	E 83°10′16″
	Quadrat 28	N 40°46′2″	E 83°37′17″		Quadrat 35	N 40°55′52″	E 83°10′51″
	Quadrat 29	N 40°47′31″	E 83°40′13″		Quadrat 36	N 40°54′12″	E 83°8′40″
	Quadrat 30	N 40°47′59″	E 83°38′42″		Quadrat 37	N 40°54′16″	E 83°8′55″
	Quadrat 31	N 40°57′11″	E 83°49′44″		Quadrat 38	N 40°54′29″	E 83°8′45″
Transect 9	Quadrat 39	N 40°54′35″	E 83°4′1″	Transect 10	Quadrat 44	N 40°59′31″	E 83°28′40″
	Quadrat 40	N 40°54′24″	E 83°3′54″		Quadrat 45	N 40°59′30″	E 83°28′37″
	Quadrat 41	N 40°46′34″	E 82°42′47″		Quadrat 46	N 40°59′38″	E 83°28′41″
	Quadrat 42	N 40°45′59″	E 82°41′54″		Quadrat 47	N 40°59′35″	E 83°28′36″
	Quadrat 43	N 40°47′12″	E 82°45′1″
Transect 11	Quadrat 48	N 41°10′3″	E 84°18′58″	Transect 12	Quadrat 60	N 41°9′49″	E 84°43′5″
	Quadrat 49	N 41°9′51″	E 84°19′27″		Quadrat 61	N 41°8′26″	E 84°38′47″
	Quadrat 50	N 41°6′23″	E 84°17′11″		Quadrat 62	N 41°10′29″	E 84°44′2″
	Quadrat 51	N 41°7′20″	E 84°17′45″		Quadrat 63	N 41°10′22″	E 84°43′45″
	Quadrat 52	N 41°8′41″	E 84°21′20″		Quadrat 64	N 41°10′16″	E 84°43′43″
	Quadrat 53	N 40°58′20″	E 84°16′9″		Quadrat 65	N 41°10′8″	E 84°43′20″
	Quadrat 54	N 40°57′50″	E 84°16′0″		Quadrat 66	N 41°9′33″	E 84°42′31″
	Quadrat 55	N 40°56′56″	E 84°15′40″		Quadrat 67	N 41°6′54″	E 84°33′7″
	Quadrat 56	N 40°58′1″	E 84°17′42″		Quadrat 68	N 41°0′17″	E 84°28′21″
	Quadrat 57	N 41°0′26″	E 84°14′0″		Quadrat 69	N 41°59′56″	E 84°29′52″
	Quadrat 58	N 41°11′32″	E 84°20′53″		Quadrat 70	N 41°1′1″	E 84°30′2″
	Quadrat 59	N 41°11′29″	E 84°20′10″
Transect 13	Quadrat 71	N 41°4′47″	E 83°59′39″
	Quadrat 72	N 41°6′31″	E 83°59′7″
	Quadrat 73	N 40°5′7″	E 83°59′23″
